# Supplementary material for: Enhanced cognitive performance after multiple adaptations to visuomotor transformations
Source: PLoS One. 2022 Sep 21;17(9):e0274759. doi: 10.1371/journal.pone.0274759 (PMC9491566; doi:10.1371/journal.pone.0274759)
Supplement: S1 Data — (ZIP) [file pone.0274759.s001.zip]

Archive with 1 entries (1 files):
- S1 Data.xlsx
