# Supplementary material for: Enhanced cognitive performance after multiple adaptations to visuomotor transformations
Source: PLoS One. 2022 Sep 21;17(9):e0274759. doi: 10.1371/journal.pone.0274759 (PMC9491566; doi:10.1371/journal.pone.0274759)
Supplement: S1 Data — (ZIP) [file pone.0274759.s001.zip › S1 Data.xlsx]

## Sheet: Adaptation
Sensorimotor adaptation
Angular transformation	a	a	a	a	a	a	a	a	a	a	a	a	a	a	a	a	a	a	a	a	a	a	a	a	a	a	a	a	a	a	a	a	a	a	a	a	a	a	a	a	a	a	a	a	a	a	a	a	a
Session	a	a	a	a	a	a	a	a	a	a	a	a	a	a	a	a	a	a	a	a	a	a	a	a	a	a	a	a	a	a	a	a	a	a	a	a	a	a	a	a	a	a	a	a	a	a	a	a	a
Block	a	a	a	a	a	a	a	a	a	a	a	a	b	b	b	b	b	b	b	b	b	b	b	b	c	c	c	c	c	c	c	c	c	c	c	c	d	d	d	d	d	d	d	d	d	d	d	d	e
Order	a	a	a	a	a	a	b	b	b	b	b	b	a	a	a	a	a	a	b	b	b	b	b	b	a	a	a	a	a	a	b	b	b	b	b	b	a	a	a	a	a	a	b	b	b	b	b	b	a
Workspace	a	a	a	b	b	b	a	a	a	b	b	b	a	a	a	b	b	b	a	a	a	b	b	b	a	a	a	b	b	b	a	a	a	b	b	b	a	a	a	b	b	b	a	a	a	b	b	b	a
Episode	a	b	c	a	b	c	a	b	c	a	b	c	a	b	c	a	b	c	a	b	c	a	b	c	a	b	c	a	b	c	a	b	c	a	b	c	a	b	c	a	b	c	a	b	c	a	b	c	a
P1	3.73	4.9	7.02	7.45	7.72	12.6	14.42	6.57	-0.48	-4.05	2.85	3.93	6.8	13.17	14.02	-0.14	2.49	17.55	4.16	12.64	7.15	1.01	-3.1	8.16	9.3	8.93	20.04	-5.84	12.82	11.28	5.99	-3.5	7.49	-0.37	13.46	18.25	11.14	12.06	20.74	-8.44	14.92	17.95	8.28	7.01	11.9	3.43	9.42	4.4	6.7
P2	8.9	15.88	18.4	2.96	2.32	8.29	9.69	5.9	12.22	48.79	39.54	3.52	11.78	6.23	8.82	2.29	13.51	-8.99	10.44	3.7	5.72	3.52	-3.48	3.96	21.88	21.43	16.63	-9.33	-10.05	-2.47	-0.18	6.84	10.09	28.14	19.31	19.03	14.96	15.76	25.49	2.9	1.07	7.1	0.26	8.83	10.33	6.42	4.55	15.7	-2.11
P3	6.66	17.43	2.85	-9.77	-0.28	-2.61	-0.96	9.73	4.55	1.49	1.12	13.89	18.38	2.93	-3.08	-6.92	-9.04	-6.21	1.49	0.51	8.43	6	-1.86	8.96	5.66	4.88	1.84	-17.89	-6.45	-6.59	9.76	0.02	1.78	13.52	4.82	12.21	15.43	-15.33	-1.36	-14.51	3.32	6.9	1.12	-2.48	3.11	7.31	4.49	11.3	-2.88
P4	9.76	11.36	12.17	-9.58	3.52	8.63	-1.34	13.07	23.97	-0.58	3.51	20.12	3.9	6.63	11.2	-9.21	0.96	16.26	19.49	23.28	15.45	-15.55	1.06	8.56	-1.31	-0.84	6.94	-0.05	15.57	14.68	5.92	20.53	29.42	-4.63	4.61	2.79	-0.44	8.42	17.44	3.99	13.43	14.01	24.6	27.36	12.28	1.08	21.86	-1.69	4.06
P5	8.42	13.3	18.78	-7.87	-5.13	-1.74	4.64	10.03	5.64	6.59	9.03	6.81	4.27	7.01	16.92	2.1	-6.5	5.76	16.6	13.8	19.05	9.38	6.7	18.37	14.78	17.66	12.41	1.95	-0.02	15.72	0.95	17.04	14.72	6.92	3.68	22.59	2.26	10.9	20.54	-5.04	3.89	9.06	2.68	12.39	17.44	1.83	9.37	5.72	19.05
P6	4	8.79	18.37	3.42	8.02	11.14	5.33	5.73	11.41	1.49	-2.47	-1.92	7.09	11.21	10.91	9.8	12.23	12.2	8.9	12.95	20.53	0.01	5.33	11.73	6.65	15.82	24.07	3.98	14.18	24.92	11.18	4.62	10.07	-4.5	4.02	14.36	-7.78	14.89	19.74	5.2	14.52	15.65	-7.32	9.76	3.38	10.54	8.59	6.49	10.26
P7	19.38	28.89	23.53	27.5	27.51	27.86	3.92	7.76	6.47	-10.5	-7.54	-5.54	22.68	20.86	31.06	26.5	22.72	27.12	-2.01	112.2	9.49	-35.94	-23.65	-12.28	4.96	30.11	28.94	21.94	34.57	12.63	-0.01	6.26	8.96	-24.15	-8.54	-1.31	17.09	10.36	12.8	18.84	25.14	31.11	12.48	4.34	6.45	-8.02	8.91	2.1	31.11
P8	-4.04	15.59	9.87	2.03	10.27	18.75	-1.03	13	-1.82	-0.58	10.63	6.8	-0.55	1.85	21.31	3.32	12.48	8.63	19.93	7.48	13.12	-7.85	18.09	12.91	-3.28	7.89	5.46	7.27	7.06	12.64	15.5	10.49	2.24	-3.81	18.91	4.1	10.25	6.76	13.99	7.15	13.17	19.13	9	17.5	12.08	-1.57	3.81	3.78	2.69
P9	10.84	23.22	14.83	-0.67	2.74	6.7	2.16	12.11	4.72	-1.88	2.02	13.51	7.07	8.71	12.65	3.38	8.28	9.96	6.65	17.69	24.29	-7.21	1.3	2.77	12.12	16.39	14.71	12.54	1.11	2.94	3.71	5.55	9.72	1.5	2.81	2.04	11.09	9.61	20.01	2.32	7.14	8.81	4.8	10.11	-0.91	-5.72	-12.04	17.78	8.28
P10	13	1.63	11.21	0.17	4.1	13.1	11.06	17.33	14.19	6.99	6.1	11.07	13.89	19.61	10.98	3.18	3.95	1.31	9.96	-0.14	8.04	-9.32	12.61	5.38	1.85	7.4	12.77	-7.52	-0.95	12.78	0.51	3.41	1.12	2.78	5.72	13.99	51.17	16.03	11.81	-11.93	6.66	10.87	9.97	2.8	7.08	5.08	10.21	17.68	3.8
P11	1.15	12.22	11.6	8.51	17.99	0.91	7.33	12.71	9.46	-3.53	2.58	5.96	4.56	-0.39	-1.21	-1.04	1.61	2.74	2.93	12.76	3.22	-6.27	6.98	-6.25	-8.38	-0.25	17.74	7.27	7.45	17.57	-0.29	7.21	7.35	1.96	1.86	4.47	11.38	2.28	18.54	8.94	13.31	3.73	5.78	9.9	9.98	2.86	3.56	-2.97	9.73
P12	11.78	7.5	16.87	3.88	5.57	5.72	-1.2	-9.33	11.87	10.89	4.35	6.04	12.86	11.78	27.64	-15.22	-4.4	3.82	-7.27	-4.18	5.45	13.48	4.5	15.59	8.56	19.03	11.96	1.01	-4.77	-15.11	3.14	3.44	0.14	11.34	10.06	18.32	3.13	18.23	28.34	1.71	-10.83	-0.4	2.59	1.27	6.2	5.24	34.27	9.17	14.27
P13	10.7	22.14	30.62	9.33	7.1	13.07	-9.15	-0.09	5.83	1.82	3.19	7.53	24.62	13.27	20.19	2.08	19.51	23.26	-2.58	18.6	6.85	4.4	7.21	-0.6	13.27	31.07	22.36	-4.73	9.53	13.58	8.88	-7.31	4.94	4.72	10.17	8.53	14.01	13.98	27.99	2.86	15.71	-5.25	11.65	5.75	-2.44	14.56	15.52	13.7	-9.65
P14	-13.87	10.45	17.69	15.42	14.42	23.37	30.61	17.52	17.81	2.51	10.48	8.06	17.46	14.94	23.24	10.21	7.53	24.97	24.49	20.87	6.6	4.97	14.64	11.57	15.11	18.66	21.03	16.35	28.59	13.91	12.96	20.62	25.8	12.63	7.83	18.95	10.35	17.32	15.13	13.39	23.72	20.74	21.47	17.1	17.47	14.65	3.47	20.54	0.59
P15	2.06	-0.59	0.84	6.11	3.89	2.04	4.04	16.6	36.84	9.72	7.4	26.4	-3.89	0.13	4.89	1.03	7.66	17.79	8.22	19.67	25.75	4.64	26.24	21.38	11.93	18.07	12.08	3.77	12.84	18.15	8.88	23.57	21.08	12.7	30.41	25.15	-0.81	1.43	12.65	4.77	13.94	22.11	8.59	23.07	24.26	19.7	33.97	25.07	4.19
P16	-7.33	1.46	25.53	8.79	7	9.7	-7.25	6.98	9.16	-3.85	-1.75	9.78	9.51	34.93	30.6	1.45	3.37	3	0.79	7.81	7.96	0.62	10.71	1.84	15.06	7.26	-0.43	8.03	10.99	8.3	-1.05	9.44	11.29	6.75	8.5	5.21	1.23	15.18	0.92	-0.6	7.26	12.54	3.88	14.85	19.93	4.25	11.11	14.48	-11.59
P17	4.23	13.46	17.32	11.69	12.79	6.35	-0.22	13.46	25.57	-1.18	-1.1	-16.85	17.64	7.49	8.63	14.41	0.33	15.85	56.94	12.45	13.37	2.74	5.19	9.79	12.85	8.39	4.38	1.22	7.9	11.01	-2.57	18.91	17	-6.67	15.05	16.66	14.17	17.69	23.51	10.39	31.37	19.92	5.14	16.4	18.38	12.86	32.84	4.39	3.43
P18	11.03	27.49	13.39	-6.3	-3.07	15.71	14.35	13.24	8.99	8.08	26.54	26.87	8.84	12.06	15.52	3.74	5.79	1.51	4.9	19.55	20.66	-3.47	10.06	9.33	16.56	15.24	15.33	1.68	16.59	7.92	3.85	11.06	8.65	16.95	17.4	6	19.55	22.96	10.26	-5.77	0.52	20.03	3.44	6.06	-9.05	14.21	16.91	4.46	3.8
P19	17.33	24.05	28.68	5.51	22.23	20.82	16.47	23.13	24.87	-3.02	3.4	7.68	22.67	27.3	28.18	14.47	26.27	18.68	11.42	23.45	24.89	3.49	12.38	15.34	25.73	27.84	24.15	16.28	23.7	20.03	15.41	24.9	25	9.69	15.08	18.61	22.2	27.96	26.67	15.18	24.35	25.53	12.63	24.77	26.75	10.29	18.56	21.78	10.18
P20	2.53	13.32	15.2	2.17	2	22.82	4.13	20.29	7.94	0.13	9.55	22.13	6.07	2.55	5.22	-11.41	-1.58	-8.69	1.88	5.54	11.35	18.56	16	13.93	-0.27	5.96	25.98	-4.25	-1.94	-6.54	10.4	14.84	11.39	15.68	15.36	17.21	7.12	-2.23	31.61	-1.71	4.83	14.54	6.41	1.9	12.79	2.1	19.7	17.52	-4.08
P21	17.1	9.6	13.52	-11.82	-1.24	5.47	-1.86	0.61	-2.02	2.24	6.27	5.28	5.51	10.31	15.4	-2.95	20.74	-0.73	9.41	-1.57	-7.48	2.13	28.93	6.26	2.34	9.66	15.22	-11.61	2.11	-6.48	9.15	-9.89	6.05	9.28	11.38	12.94	7.74	6.65	12.55	-9.59	-2.87	0.57	-2.7	5.16	5.49	8.2	5.76	22.55	6.72
P22	2.2	12.87	10.66	4.69	6.11	18.99	-0.29	6.98	17.44	-4.58	5.06	6.22	0.58	19.21	-4.14	1.46	1.03	1.82	21.06	12.5	13.1	-6.37	9.79	11.38	0.58	0.24	2.1	-3.66	9.5	-0.48	13.92	9.74	14.71	4.05	9.91	15.02	-3.11	-4.36	-9.15	-2.77	-4.52	2.66	6.47	15.38	17.27	1.71	9.97	17.77	9.71
P23	15.63	12.71	18.5	1.01	-2.66	4.57	-14.58	-1.21	9.18	-12.15	-14.05	1.2	1.79	7.43	-1.71	4.58	3.45	4.62	4.94	-1.76	1.08	-1.68	7.92	6.07	-1.83	9.68	0.79	5.91	17.92	14.32	4.98	6.69	12.25	1.28	10.09	11.48	15.35	4.22	-9.17	4.43	3.34	-1.02	-6.33	6.76	3.23	-4.52	2.82	2.93	9.29
P24	4.9	-3.09	-0.74	-1.24	4.76	7.33	-3.99	2.53	6.47	-7.6	3.12	11.37	-1.55	-1.35	-2.88	5.67	3.64	0.35	1.48	-2.98	5.86	0.32	3.85	5.26	9.22	0.29	1.54	-3.41	9.52	4.78	1.78	4.8	6.55	8.62	6.8	18.73	-1.98	23.6	1.94	-0.59	2.01	8.77	9.44	3.22	13.95	6.18	9.25	9.14	1.13
[truncated: 1,679 more columns]

## Sheet: Cognitive Performance
Cognitive performance		Pre-test													Post-pre													Means		Factor analysis
		Figural fluency	Perseve-ration	Stroop task 2	Stroop task 1	Stroop task 3	Attentional inventory	Maze	Pseudo-maze	Digit Span	Trail Making Test 1	Trail Making Test 2	Number connection		Figural fluency	Perseve-ration	Stroop task 2	Stroop task 1	Stroop task 3	Attentional inventory	Maze	Pseudo-maze	Digit Span	Trail Making Test 1	Trail Making Test 2	Number connection		Cognition pre	Cognition post-pre	Factor 1	Factor 2
Experimental	P1	1.81522	-0.251689	-1.03469	-0.496451	-0.928187	0.39535	2.52124	1.47315	1.04583	0.949437	0.286729	2.2493		-1.39594	-0.481172	0.183923	0.0123446	0.784476	2.5539	-2.72029	-0.423165	-0.48948	-0.923881	1.65016	-0.0204081		0.67	-0.11	0.37	-0.84
Experimental	P2	-0.466772	-0.192344	-0.46644	0.313714	-0.928187	0.662902	0.0533058	0.0615609	1.04583	-0.684574	0.197002	0.662881		0.0734704	-0.244213	0.688591	0.231264	0.276656	-0.997	0.428852	0.317425	-1.29045	0.445912	0.390169	0.919782		0.02	0.1	1.1	-0.8
Experimental	P3	-0.777953	0.488372	-0.182314	0.921337	-0.00296725	-0.225878	-0.971263	0.146256	0.522913	-0.55888	-0.969455	-0.626085		0.808175	-1.1417	1.19326	0.669103	2.43489	-0.37497	0.868421	2.05781	0.311487	0.445912	1.02016	0.919782		-0.19	0.77	1.66	0.19
Experimental	P4	-0.570499	-0.585956	-0.0402512	-0.698992	0.249366	-1.57802	-1.02361	-0.136061	0	-1.18735	-1.14891	-0.725236		0.367352	0.112277	-0.825412	0.450184	-0.358119	0.792389	0.520702	0.206337	-1.29045	0.694966	-0.0823268	-1.22922		-0.62	-0.05	0.27	-0.3
Experimental	P5	-0.466772	-0.578084	-0.892629	-0.698992	-0.675855	-0.153272	2.44646	-0.220756	-2.61456	0.0695851	-0.251636	-0.427782		0.220411	-0.189852	0.436257	0.231264	0.276656	-0.758203	-2.32665	-0.423165	1.11245	0.944019	-0.318575	-1.09491		-0.37	-0.16	0.18	0.98
Experimental	P6	0.259318	-0.963823	-1.02049	-0.212893	-1.36556	0.947773	-0.171052	1.02144	0	0.0318772	-0.601573	-0.814472		0.661234	0.51369	-0.194577	0.0211014	-0.384779	-1.26314	-0.118968	-1.41926	0.311487	missing	missing	-0.0365256		-0.24	-0.19	missing	missing
Experimental	P7	-0.259318	-0.158802	-1.06452	-0.609874	-0.00296725	-0.967354	2.56313	0.0982621	-2.61456	-0.0322263	0.670763	0.15721		-0.220411	-0.564077	0.993915	0.572779	0.149701	1.75912	-2.4946	-0.249126	0.311487	0.795832	-0.261875	2.00772		-0.19	0.23	0.86	0.23
Experimental	P8	0.259318	-0.512226	-1.26199	-1.32687	-1.50014	0.249296	-1.15075	-1.37826	1.04583	-1.26276	-0.897673	-1.36972		-2.57146	-0.248633	-0.219811	0.888023	0.0354416	-1.44881	0.573188	0.280396	-0.48948	0.533081	0.0279223	0.409393		-0.76	-0.19	0.62	-0.06
Experimental	P9	-0.0518635	0.298597	-0.707947	0.232697	-0.171189	0.339968	-0.223403	-0.503074	-0.522913	-0.57145	1.69545	-0.358376		-0.955115	-0.421463	-0.522611	-0.38171	-0.89133	-1.47196	-0.187855	0.243366	1.11245	0.570439	-2.18493	-0.530797		-0.05	-0.47	-0.4	1.17
Experimental	P10	0.0518635	2.91151	0.243875	0.111173	-0.2553	0.255246	-0.544982	0.626196	0	-0.056108	-0.0721808	-0.427782		0.514293	-3.30444	-1.70858	-0.972793	-0.942112	1.88153	0.527263	-0.978607	0.311487	-0.301248	-0.413074	1.38988		0.24	-0.33	-1.44	0.52
Experimental	P11	-0.570499	-0.208089	0.566358	0.953744	0.66992	0.77181	-0.346052	-0.875733	0.522913	-0.49352	-0.67156	1.84179		-0.514293	0.546092	-0.0860739	0.896779	-0.738984	-1.68403	-0.224595	0.621067	1.11245	0.0822943	0.357094	-2.23523		0.18	-0.16	0.43	0.74
Experimental	P12	2.43759	-0.963823	0.97834	-0.698992	-0.0870782	1.25768	1.1033	-0.175586	0	2.20637	0.631283	0.960334		-1.54288	0.154434	-1.00457	-0.105872	0.261421	-0.720743	-1.21264	-0.841598	-0.48948	-2.26752	-0.437486	-0.192328		0.64	-0.7	-0.45	-1.17
Experimental	P13	-0.466772	0.193395	-0.446551	-1.05141	-0.491652	2.11655	-0.726713	-0.855971	-0.522913	-0.939731	-0.567476	0.56373		-0.514293	-0.607511	0.458967	0.680049	0.00116375	-0.64525	1.59666	0.0211891	1.11245	0.357498	-0.177613	-0.385739		-0.27	0.16	0.49	0.69
Experimental	P14	0.259318	-0.512226	0.262343	0.0666136	-0.722957	0.458527	1.23866	1.45056	-0.522913	-0.205683	-0.10538	0.494324		-0.0734704	0.0754017	-1.00962	0.148075	0.360446	-0.817468	-0.709432	0.27299	1.11245	1.61522	0.379932	1.33615		0.18	0.22	-0.5	1.75
Experimental	P15	0.155591	-0.522978	-1.21653	-0.958245	-0.809591	1.3998	-0.844127	-1.35003	1.04583	0.386332	-0.161908	-1.41929		0.955115	-0.239036	0.0628031	0.13275	-0.436831	-0.463143	0.25893	1.17651	-1.29045	0.00757834	-0.861945	0.288511		-0.36	-0.03	0.95	-0.76
Experimental	P16	0.985407	-0.41925	0.670063	0.313714	-0.0870782	-0.88339	-0.844127	0.626196	-0.522913	-0.257217	-0.79	0.167125		-0.514293	2.48128	-0.825412	-0.425494	0.530566	-0.179272	0.855299	1.42831	0.311487	0.0225215	0.468918	0.516843		-0.09	0.39	-0.07	0.57
Experimental	P17	0.259318	-0.512226	-0.0402512	0.313714	-0.591744	-1.31972	-0.844127	0.626196	1.04583	0.0695851	-0.79	-0.22948		0.220411	0.0886276	0.688591	0.231264	0.403611	0.120468	0.756888	-0.0528699	-1.29045	-0.550301	0.232671	-0.289034		-0.17	0.05	1.02	-1.3
Experimental	P18	-1.50404	-0.64459	-1.17675	-0.597722	-0.507633	-1.82038	-0.619768	-1.06771	0	-1.31304	-0.520818	-1.8159		-0.661234	1.01713	0.436257	0.121804	-0.167686	1.10275	0.95371	1.7986	1.11245	0.758474	0.665792	1.05409		-0.97	0.68	0.76	1.08
Experimental	P19	-0.259318	-0.561312	-0.324377	0.313714	-0.591744	-2.14072	1.32467	1.19083	0	-0.93596	0.286729	-2.0142		-1.249	-0.204821	-0.573078	-0.863333	-0.485074	0.970512	0.232031	0.317425	-0.48948	0.445912	-0.476073	1.59135		-0.31	-0.07	-0.21	0.14
Experimental	P20	0.88168	-0.434809	1.80657	0.313714	1.2587	1.0112	0.72638	1.75547	1.56874	2.83483	1.36346	0.56373		0.661234	-0.31773	-1.07775	-0.425494	1.03839	0.690216	-0.22722	-1.53405	-2.09141	-2.66725	-0.791071	0.113905		1.14	-0.55	-0.42	-2.4
Experimental	P21	0.777953	2.12209	1.9742	-0.595696	1.67	1.03673	-0.553209	-1.1524	0	0.828771	2.53889	0.785828		0.0734704	0.705293	-0.252614	1.05878	2.24573	-0.78571	0.137556	-0.0269492	1.11245	0.496968	-1.70535	-0.178897		0.79	0.24	0.21	0.92
Experimental	P22	0.259318	-0.963823	-0.324377	1.32642	-0.339411	0.607908	-0.320624	0.908513	0.522913	0.823744	0.107274	0.0679736		1.10206	0.154434	-0.825412	-1.95793	-0.485074	-0.214948	-0.358434	-1.53405	-1.29045	-0.799354	-0.554823	-1.09491		0.22	-0.65	-1.06	-0.94
Experimental	P23	0.674226	-0.463404	1.52244	2.74421	0.754031	0.0034814	0.502022	2.3201	1.04583	1.5779	0.376457	1.65439		0.514293	0.860752	-1.83475	-2.83361	-0.865939	1.11561	-0.030398	-1.53405	0.311487	-0.550301	1.09891	0.38253		1.06	-0.28	-2.34	0.55
Experimental	P24	1.19286	3.08644	-0.182314	2.94675	2.8568	1.31962	0.202878	2.03778	1.04583	1.32652	2.61964	1.75354		0.367352	-0.918151	-1.33008	-3.27145	-2.89722	-0.576906	-0.555256	-2.27464	-1.29045	-1.17293	-1.02732	-0.154721		1.68	-1.26	-2.04	-0.93
Control	P25	-0.777953	-0.963823	-0.821597	-0.719246	0.417587	-1.34368	0.614201	-0.333683	-1.04583	1.04999	0.0265194	0.167125		1.39594	2.74671	-0.245044	-0.359819	-0.789766	0.402562	-0.745516	-0.312076	-0.48948	-1.7333	-1.01157	-1.20236		-0.31	-0.2
Control	P26	-0.0518635	0.298597	-0.608503	-0.577467	-0.448755	-0.632051	-0.006523	-1.29356	0.522913	0.597496	-0.314445	-0.477358		0.955115	-0.269098	0.638124	0.515859	0.568652	-0.0774498	-0.404359	0.909897	0.311487	-0.811807	3.20152	0.449687		-0.25	0.5
Control	P27	0.155591	-0.963823	-0.324377	-0.29391	-0.591744	-0.221701	-0.0962662	-1.06771	1.04583	-1.81581	-1.41809	-1.32014		-0.514293	0.454903	-0.573078	0.0123446	0.530566	0.35717	0.428852	1.42831	-1.29045	1.56665	0.547668	0.113905		-0.58	0.26
Control	P28	-2.85249	0.600866	-0.0402512	-0.496451	0.501698	-0.0855841	-0.0214802	-0.503074	-1.04583	0.446664	-0.0721808	0.960334		2.42452	-0.983893	0.436257	0.888023	0.911431	-0.604206	0.232031	0.317425	0.311487	-0.799354	-0.239825	-2.30373		-0.22	0.05
Control	P29	0.570499	0.0106764	1.49119	0.718796	2.87279	0.755229	0.321788	0.0615609	-1.56874	-0.920877	-0.952407	0.0302962		-1.54288	-0.145489	3.28006	-0.00954732	-2.12152	0.632979	-0.610366	-1.10451	1.91342	0.505685	0.391744	-1.2346		0.28	0
Control	P30	-2.33386	1.56102	-0.892629	-0.856974	-0.362962	-0.390818	-0.607803	-0.203817	-1.56874	0.00673855	-0.610546	0.180014		0.661234	-0.469778	1.0898	-0.0358177	-0.275598	-0.52585	0.407858	0.0434068	1.11245	0.229236	0.375207	-1.30444		-0.51	0.11
Control	P31	0.0518635	-0.963823	1.34912	1.91987	0.0811437	0.0262064	-0.852353	-0.220756	0.522913	-0.247162	1.52856	0.365427		-0.808175	0.724288	0.491771	0.465508	0.530566	1.50927	0.22875	0.217445	1.11245	0.800813	-0.283925	-0.0204081		0.3	0.41
Control	P32	-1.19286	0.382758	2.31373	-0.36885	1.06188	-0.735611	-0.54947	-0.486135	0	-0.617956	0.620515	0.0729312		1.249	0.132972	-0.923822	-0.440819	-0.794844	-0.0408944	0.773946	1.55421	1.11245	0.797077	-0.91077	0.304629		0.04	0.23
Control	P33	-0.0518635	-0.12221	-0.78182	-0.522781	-0.434456	-0.44419	-0.165817	-0.274397	0	0.199049	0.857396	-0.96419		0.661234	0.0777844	1.11504	1.1967	0.416306	0.099735	1.91486	-0.200988	-0.48948	-0.953768	-1.37854	-0.0526432		-0.23	0.2
Control	P34	0.466772	-0.0143108	-0.793185	-0.678738	-1.1637	0.212745	-0.522547	-0.44661	-0.522913	-0.307494	-0.79	0.0183981		-1.10206	-0.69304	0.663358	0.340724	1.16534	-0.295803	0.258274	-0.349106	-0.48948	-0.189174	1.05166	0.248218		-0.38	0.05
Control	P35	0.466772	-0.0143108	1.12466	-1.04331	0.66992	0.593475	-0.791776	-0.757159	0.522913	0.0444465	-1.40015	-0.0807531		0.220411	1.06502	1.11756	1.26019	0.0227461	-0.440795	0.0811342	-0.0528699	-0.48948	0.159501	0.776041	1.09439		-0.06	0.4
Control	P36	0.674226	0.537433	0.341898	-0.00630128	-0.00296725	-1.47913	-0.820195	-1.10159	0	-1.04154	-0.700273	-0.645915		0.0734704	-0.466981	0.0577564	1.05878	-0.309876	0.398345	0.891383	0.098951	-0.48948	1.44462	0.481518	0.420138		-0.35	0.3
